# Supplementary material for: Recovery from fulminant immune-related myocarditis induced by ipilimumab plus nivolumab in malignant pleural mesothelioma: a case report
Source: BMC Pulm Med. 2026 Mar 10;26:182. doi: 10.1186/s12890-026-04193-3 (PMC13088471; doi:10.1186/s12890-026-04193-3)
Supplement: Supplementary file 2 — Supplementary Material 2. [file 12890_2026_4193_MOESM2_ESM.xlsx]

## Sheet: Sheet1
Time(Days)	1	2	3	4	5	6	7	8	9	10	11	12	13	14	15
Troponin I	3.44	3.82	1.53		0.451	0.345						0.075		0.038	0.029
CK-MB	45	22	8		4	7	8	4	2	3	3	2	4	4	2
